# Supplementary material for: A new genus and species of deep-sea glass sponge (Porifera, Hexactinellida, Aulocalycidae) from the Indian Ocean
Source: Zookeys. 2011 Oct 13;(136):13–21. doi: 10.3897/zookeys.136.1626 (PMC3229285; doi:10.3897/zookeys.136.1626)
Supplement: XML Treatment for Indiella [file zookeys.136.1626-treatment1.xml]

<!DOCTYPE tp:taxon-treatment
  PUBLIC "-//TaxonX//DTD Taxonomic Treatment Publishing DTD v0 20100105//EN" "tax-treatment-NSO.dtd">
<tp:taxon-treatment xmlns:tp="http://www.plazi.org/taxpub"><tp:treatment-meta><mixed-citation publication-type="journal"><person-group><name><surname>Sautya</surname><given-names>Sabyasachi</given-names></name><name><surname>Tabachnick</surname><given-names>Konstantin R.</given-names></name><name><surname>Ingole</surname><given-names>Baban</given-names></name></person-group><article-title>A new genus and species of deep-sea glass sponge (Porifera, Hexactinellida, Aulocalycidae) from the Indian Ocean</article-title><source>Zookeys</source><day>13</day><month>10</month><year>2011</year><volume>2011</volume><issue>136</issue><fpage>13</fpage><lpage>21</lpage><pub-id pub-id-type="doi">10.3897/zookeys.136.1626</pub-id></mixed-citation></tp:treatment-meta><tp:nomenclature><tp:taxon-name>
                            <tp:taxon-name-part taxon-name-part-type="genus">Indiella</tp:taxon-name-part>
                        <object-id xmlns:xlink="http://www.w3.org/1999/xlink" xlink:type="simple">urn:lsid:zoobank.org:act:DDD70A14-F35A-4F19-99A1-B58720834CF5</object-id>
                        <object-id xmlns:xlink="http://www.w3.org/1999/xlink" xlink:type="simple">http://species-id.net/wiki/Indiella</object-id>
                        </tp:taxon-name><tp:taxon-status xmlns:xlink="http://www.w3.org/1999/xlink" xlink:type="simple">gen. n.</tp:taxon-status></tp:nomenclature><tp:treatment-sec sec-type="Diagnosis"><title>Diagnosis.</title><p> Fan (or funnel)-like basiphytous sponge with thin walls and numerous epirhyses. Framework contains several layers of regular dictyonal strands (mainly from the atrial side) and irregular fused hexactinic spicules (which form a typical aulocal<!--PageBreak-->ycoid skeleton) located among them and from the dermal side. Dermalia and atrialia are pentactins. Microscleres are discohexasters.</p></tp:treatment-sec><tp:treatment-sec sec-type="Etymology"><title>Etymology.</title><p>The name of the genus is derived from its place of collection and refers to the Indian Ocean.</p></tp:treatment-sec><tp:treatment-sec sec-type="Definition"><title>Definition.</title><p> <tp:taxon-name>Aulocalycidae</tp:taxon-name> with fan (or funnel)-like body, epirhyses, and several regular layers of dictyonal strands located mainly on the atrial side.</p></tp:treatment-sec><tp:treatment-sec sec-type="Remarks"><title>Remarks.</title><p> It is likely that the body is rather fan-like than cup or funnel-like since the fragments are flat, thus the funnel-like body shape should be of a very large diameter. The original shape of the body is already known in <tp:taxon-name>Aulocalycoidae</tp:taxon-name>: <italic><tp:taxon-name>Leioplegma</tp:taxon-name></italic> Reiswig &amp; Tsurumi, 1996, while wide funnels are unknown. Basiphytous type of fixation to likely hard substratum is suspected since all other representatives of the family have it. The taxonomic affiliation of genus <italic><tp:taxon-name>Cyathella</tp:taxon-name></italic> (its attribution to the <tp:taxon-name>Aulocalycoida</tp:taxon-name>, <tp:taxon-name>Aulocalycidae</tp:taxon-name> with definition of a new subfamily <tp:taxon-name>Cyathellinae</tp:taxon-name> was made by <xref ref-type="bibr" rid="B6">Janussen and Reiswig 2003</xref>), possessing a rhizophytous type of fixation is unique for recent hexactinellids with rigid skeleton.</p><p>The walls in the new genus are relatively thick (in comparison with other representatives of the family). Usually the aulocalycoid skeleton is composed of large hexactins located approximately in a single layer, their rays are distributed in a single plane (the distal one and proximal are bent), fusion takes place at points of mutual contact, so the wall thickness includes an only dictyonal layer. The regular dictional strands are observed in <italic><tp:taxon-name>Leioplegma</tp:taxon-name></italic> only, they are present as a single layer of parallel units longitudinally distributed, and irregular aulocalycoid skeleton is situated among them (<xref ref-type="bibr" rid="B5">Reiswig and Tsurumi 1996</xref>). The walls in <italic><tp:taxon-name>Euryplegma</tp:taxon-name></italic> appear to be very complicated and their construction has no equivalent interpretation (<xref ref-type="bibr" rid="B7">Tabachnick and Reiswig 2000</xref>). <italic><tp:taxon-name>Cyathella</tp:taxon-name></italic> has similar framework construction with several layers of dictyonal strands, but it has no channels and likely no loose spicules.</p><p>The presence of epirhyses type of channelization is unique for the family. It is known in <tp:taxon-name>Euretidae</tp:taxon-name> (<tp:taxon-name>Hexactinosida</tp:taxon-name>), for instance, in <italic><tp:taxon-name>Chonelasma</tp:taxon-name></italic> (Reiswig &amp; Wheeler, 2002). Among the other types of channelization in <tp:taxon-name>Aulocalycoidae</tp:taxon-name>, only schizorhyses-like ones are known in <italic><tp:taxon-name>Euryplegma</tp:taxon-name></italic>, meantime as in the case with complicated wall construction, they may be intercavaedia-like constructions between the atrial cavity and numerous small lateral oscula (<xref ref-type="bibr" rid="B7">Tabachnick and Reiswig 2000</xref>).</p><p>The loose spicules are typical for the family where few species possess scepters and uncinates. A more simplified spicule set is observed in <italic><tp:taxon-name>Heterochone</tp:taxon-name></italic> (<tp:taxon-name>Hexactinosida</tp:taxon-name>: <tp:taxon-name>Euretidae</tp:taxon-name>), which has no loose spicules other then discohexasters (<xref ref-type="bibr" rid="B8">Reiswig and Wheeler 2002</xref>).</p><p>The situation with aulocalycoid, paraulocalycoid and skeleton of <italic><tp:taxon-name>Cyathella</tp:taxon-name></italic>-like construction (<xref ref-type="bibr" rid="B9">Reiswig 2002</xref>; <xref ref-type="bibr" rid="B6">Janussen and Reiswig 2003</xref>) is becoming more complicated after finding in the dictional strands of <italic><tp:taxon-name>Farrea</tp:taxon-name></italic> numerous axial canals (Reiswig 2004), thus the definition of <tp:taxon-name>Aulocalycidae</tp:taxon-name> into subfamilies seems to be poorly established and the new genus is regarded as a representative of <tp:taxon-name>Aulocalycidae</tp:taxon-name>.</p></tp:treatment-sec><tp:treatment-sec sec-type="Type species"><title>Type species.</title><p> <italic><tp:taxon-name>Indiella ridgenensis</tp:taxon-name></italic> sp.n.</p></tp:treatment-sec><ref-list><ref id="B6"><mixed-citation xmlns:xlink="http://www.w3.org/1999/xlink" xlink:type="simple"><person-group><name name-style="western"><surname>Janussen</surname><given-names>D</given-names></name><name name-style="western"><surname>Reiswig</surname><given-names>HM</given-names></name></person-group> (<year>2003</year>)<source> Re-description of <italic>Cyathella lutea</italic> Schmidt and formation of the new subfamily Cyathellinae (Hexactinellida, Aulocalycoida, Aulocalycidae). Senckenbergiana Biologica 82 (1/2): 1–10.</source></mixed-citation></ref><ref id="B5"><mixed-citation xmlns:xlink="http://www.w3.org/1999/xlink" xlink:type="simple"><person-group><name name-style="western"><surname>Reiswig</surname><given-names>HM</given-names></name><name name-style="western"><surname>Tsurumi</surname><given-names>M</given-names></name></person-group> (<year>1996</year>)<article-title> A new genus and species of Aulocalycidae, <italic>Leioplegma polyphyllon</italic>, (Porifera: Hexactinellida) from the Blake Ridge off South Carolina, U.S.A.</article-title><source>Bulletin of Marine Science </source><volume>58</volume> (<issue>3</issue>): <fpage>764</fpage>-<lpage>774</lpage>.</mixed-citation></ref><ref id="B7"><mixed-citation xmlns:xlink="http://www.w3.org/1999/xlink" xlink:type="simple"><person-group><name name-style="western"><surname>Tabachnick</surname><given-names>KR</given-names></name><name name-style="western"><surname>Reiswig</surname><given-names>HM</given-names></name></person-group> (<year>2000</year>)<article-title> Porifera Hexactinellida: On <italic>Euryplegma auriculare</italic> Schulze, 1886, and formation of a new order.</article-title><source>Mémoires du Muséum national d’Histoire naturelle (A, Zoologie) </source><volume>184</volume>: <fpage>39</fpage>-<lpage>52</lpage>.</mixed-citation></ref><ref id="B8"><mixed-citation xmlns:xlink="http://www.w3.org/1999/xlink" xlink:type="simple"><person-group><name name-style="western"><surname>Reiswig</surname><given-names>HM</given-names></name><name name-style="western"><surname>Wheeler</surname><given-names>B</given-names></name></person-group> (<year>2002</year>)<article-title> Family Euretidae Zittel, 1877.</article-title> In: <person-group><name name-style="western"><surname>Hooper</surname><given-names>JNA</given-names></name><name name-style="western"><surname>van Soest</surname><given-names>RWM</given-names></name></person-group> (<role>Ed</role>). <issue-title>(2002) ‘Systema Porifera: A guide to the classification of sponges’.</issue-title><source>Kluwer Academic/ Plenum Publishers: New York, Boston, Dordrecht, London, Moscow</source>: <fpage>1301</fpage>-<lpage>1331</lpage>.</mixed-citation></ref><ref id="B9"><mixed-citation xmlns:xlink="http://www.w3.org/1999/xlink" xlink:type="simple"><person-group><name name-style="western"><surname>Reiswig</surname><given-names>H</given-names></name></person-group> (<year>2002</year>)<article-title> Hexactinosida incertae sedis.</article-title> In: <person-group><name name-style="western"><surname>Hooper</surname><given-names>JNA</given-names></name><name name-style="western"><surname>van Soest</surname><given-names>RWM</given-names></name></person-group> (<role>Ed</role>). <issue-title>‘Systema Porifera: A guide to the classification of sponges’.</issue-title><source>Kluwer Academic/ Plenum Publishers: New York, Boston, Dordrecht, London, Moscow</source>: <fpage>1355</fpage>-<lpage>1360</lpage>.</mixed-citation></ref></ref-list></tp:taxon-treatment>
